# Supplementary material for: Colorectal Cancer Risk Following Herpes Zoster Reactivation in COVID-19 Survivors: Global Multicenter Study Using TriNetX
Source: Cancers (Basel). 2025 Jul 11;17(14):2306. doi: 10.3390/cancers17142306 (PMC12293121; doi:10.3390/cancers17142306)
Supplement: Supplementary file 1 [file cancers-17-02306-s001.zip]

Archive with 1 entries (1 files):
- cancers-3699539-supplementary.pdf
